# Supplementary material for: Centromere Localization for Bighead Carp (Aristichthys nobilis) through Half-Tetrad Analysis in Diploid Gynogenetic Families
Source: PLoS One. 2013 Dec 20;8(12):e82950. doi: 10.1371/journal.pone.0082950 (PMC3869750; doi:10.1371/journal.pone.0082950)
Supplement: Table S1 — Summary information for microsatellite markers used in this study. (XLS) [file pone.0082950.s002.xls]

## Sheet: Sheet1
Table S1 Information of microsatellites used in this study.
Locus	LG	GenBank accession no.	Repeat	Product Size(bp)	Ta (°C)	Forward Primers	Reverse primer
Arsd10	1	KC191334	AACA	206	50	TTGCCTTACAGGAAGTGAAC	GTGCTAACTAACAGCCTTTATG
Arsd31	1	JX499539	GATA	253	50	CAAATTATTCTGAATGCCTCTGTG	CCTATGTTTTCCTGTGGCTTCT
Arsd323	1	KC191329	TG	259	50	CTGCCCACAAAGATGAGATA	GCAAAACCTCTTCTCTGATG
Hysd490-2	1	KC191542	GAAGA	223	48	GAATACGCAAGGCAAGAGAT	CTTTGCTCTCAATCACACG
Hysd861-1	1	KC191543	TC	274	59	CGAAAGTGAGTTGGAAAGA	CATTATGTCTATGGAGGGT
Arsd36	2	JX499541	AG	238	50	ACAGAATGCCGCAGACACTT	AAAAACGCAATCACAGGACC
Arsd246	2	KC191170	TGA	306	51	TCATCAAGACAAATGCGACA	TCCCAGCCAATCAAAAGAG
Arsd304	2	KC191169	GT	209	52	CTCCAAACGGTATCCAGTCAT	GCAGCCTGTTTCTGAGTCTTC
Arsd437	2	KC191166	GT	271	56	GGTGCGGTATCTCCCTGG	CCGTGTCCGTTTATCCTCC
Arsd502	2	KC191164	GT	199	50	GCAGGAAGTTTTCTGTGATG	CTGATTTAGACGCTGGGAG
Arsd436	3	KC191299	AC	207	50	GTTCCCTTGGGCTTGCTTAT	TGCTCATCTTTTCCGAGTCAC
Arsd600	3	KC191302	TTG	145	50	GGTCTTTACACTCAATGGG	GGTTTTATCGTCTATCTGGT
Arsd624	3	KC191310	AACA	122	50	AAGCAGGGTGAACAAAG	AAGCACAACAGACAGTAGC
Hysd507-2	3	JX499284	AC	258	52	TATCATCAAGAGGTCCAGTG	AAGGGTCAGACATCTAACAG
Hysd784-2	3	JN657297	CA	234	61	GATTGGTCCGTCCTGAGAAG	GTCTCTAGAGCGGATCAACAG
Arsd380	4	KC191208	GT	224	52	ACAACAAGGAAATGTGCGTG	TTGGCTGTGGTGGGATGAT
Arsd515	4	KC191212	GT	301	53	TTCACAGGCTTTACCTCGTCTC	GGTCTGCTTGTCCCTTCCACT
Arsd671	4	KC191207	CT	376	52	AAGAAAATCGCTGAAGAAAT	ACCAGTGGATGTCGTTGTT
Arsd778	4	KC191211	AT	228	48	TACGAAAGAGGTCAGTTAGG	TGAACTCTGAACTCAAGGTC
HysdE11798-1	4	KC191510	TG	243	57	AATAGACAGACCCAGTCAGGCT	ACGCAGAGTTTCTCCACAGG
Arsd383	5	JX499582	CA	191	52	GCACTCTCTCTGAGGGCTTC	GTTCCCACCACTCCTAAAGAC
Arsd388	5	KC191189	TC	178	50	GGATTGAATGAACTTCTATGGC	GTTTCACGATCTCCCTCTGC
Arsd512	5	JX499579	CA	338	48	TATTGTGTGGATACTTCAGGTT	CAGTTGACGGTTGGTCTTAC
Arsd522	5	KC191194	AT	237	48	ATAATCCAGTTTTCCCTTTG	CTGTCCCTAACCCACCTC
Arsd639	5	JX499585	AC	292	51	TATGACAACTGATGGGGTAG	TTGGCGTTAATAGATGGTAG
Arsd56	6	KC191154	TCTA	221	50	CACGAATCTCATGCTGGATAG	TTGGAACCTTGCCACTACTT
Arsd222	6	KC191341	AGAT	313	49	TGACAAGACTGGAAAGCACA	TGGCAGAAAGTTTAGTTATTGG
Hysd1016-1	6	KC191421	TG	223	48	ATGAGGGGAGGATTTGTTACTT	CACTTAGATGTGGTGACGCTG
Arsd95	7	KC191366	TC	206	50	ACTATGGCTTTGATGGGTGT	AGTGGATTGCCTACTATTTGC
Arsd264	7	KC191362	AC	168	49	AACAGCAGTTCTTATCTTCG	ACAGAAACACTTGCTTATGC
Arsd455	7	JX499700	GT	154	52	GAGAAGAGGTGCTTGGTTATC	TCCAGGGACTGTGAGAATG
Hysd474-1	7	KC191261	CA	238	50	CACTTGTTTTGACTGTTTCC	TTGACTCTTTCTAATCCCGT
HysdE920-1	7	JX499766	GT	136	52	TTGAGACAAACATCCAGAGC	ACATACATCATCCAAACGGT
Arsd263	8	KC191159	AC	238	53	TCTCATTTTCAATCTCAGCCC	AATCATTCCCCCATCTCTCAC
Arsd306	8	JX499613	CA	137	50	TCTGGTATTGCCATCATTGT	AGTTCAGGGGTCATAGTGTCT
Arsd448	8	KC191158	CT	237	55	CACGGCTCCTGATTCTCCC	ACCCTGACCACGAACACGAC
Hym255	8	FJ959278	TG	~1601	55	CAACAGATGGGTTTTGGAGGTA	TGCTTCACGGGAATGGGA
Arsd11	9	KC191204	AGAA	247	52	TGTAGCGTATTCAAAATCAGCC	ATCCTTCCACTCACCTCCCT
Arsd61	9	KC191353	AAT	148	48	GTGTCATCTAAGGCTGGCTC	ATAACAGTGGGCTGGTGCT
Arsd204	9	KC191205	TAA	256	48	GTGCCACCATTTTGAGATTG	GCTCCAGCAGAGAACGAAC
Arsd350	9	KC191202	GA	261	52	ACCGAACTAAGGGAGAAAAC	GTCGTGCTCTGCTAATGAAG
Arsd790	9	JX499675	TG	146	50	ATACGGTAGGAAAACTGAGG	TTTAGCCATTCGCTGTCT
Arsd16	10	JX499571	TCTT	171	50	ACATCCCTCCTGAAAAAACTT	CAGAGCAGAAAACTATTGTATCC
Arsd298	10	JX499578	TC	206	52	GCACGAGTAGTTTGTCATTAGT	AGACAGAACTGGAGAAATCAAC
Arsd711	10	KC191318	GT	108	50	TGAACCTTGATAGAGGGCAGT	AGTCGGGAATGAGCAATAGTG
Arsd761	10	JX499570	AC	306	50	GAGTTGTTAGACTTTTGGAC	CAGACATCACAAGCAGTAG
Hysd952-1	10	KC191408	CA	152	56	CTTCTGGGGTAAAGAGGTTC	TGTAGTATTTCGCAAAGTGATG
Arsd472	11	JX499669	AC	109	48	TGTATGACTTTCTTTCTTCCGT	TTACCGACTTTATTCCAGGG
Arsd387	11	KC191373	AC	201	48	CATTTAGCCACCAGTTTGAG	TGATTTGACTGAGTATGGAGG
Hym404	11	N.A.2	N.A.	~260	58	CCAGTGAGGAGAAGCAGAAGA	CGTCAACACATAAAAAGTGAGG
Arsd276	12	KC191218	AC	187	49	TAAAGCCACTGACAAACAAGAC	AACCTTCCTGACGGATAACC
Arsd735	12	KC191358	AAAT	249	48	GTCTGTGATTCAAATACCAAGC	ATCCCTGCCAACATCTTTC
Hysd620-1	12	KC191256	TG	329	50	GACATCGGAATGAGACAGAATC	ACAACGAAGTACGAAGACCTTG
HysdE4406-1	12	JX499740	GT	140	52	TCAGAATCGCTCAAAGGTGT	GACGAGGAGGGAAACAACTG
HysdE5138-1	12	KC191523	GT	295	56	AGTTTGTGCTGCCCATTC	GACATCCATCCACCTTCC
Arsd209	13	KC191387	TCTA	235	50	GCTACAAGTTGGATGTCAGTCAG	GCGAGGAAAAGGGACAATAG
Arsd266	13	KC191389	GA	217	51	AAATGACTTGTTTACTGAGGC	CACCCAACTTTACAGACCAT
Arsd46	14	KC191186	AAT	273	50	TGGTGCTCCACTGTCACTCAT	TTTGCCTGTGGTCCTTGGT
Arsd369	14	KC191187	TG	169	54	CCACAAACAGGCGTTGGATT	CCGCTGTCATACAAGACTCACG
Arsd504	14	KC191182	AT	206	48	GGACAGCAGTCTCCAAATCAG	GAAGCCATCACAGAAAACCTC
Arsd595	14	JX499653	AGA	329	53	GCCCTGAGTCTGAGGTGGAG	TGAGATGTTTGGGGAGTCGTC
Hysd280-1	14	KC191443	TCT	311	61	GCTGATATGTTTGGGGAGT	GAGGGTGAAATGAGTATTGAC
Arsd325	15	KC191234	AG	190	50	AACACCACACTTTTACTTCACC	GTTTAATACATCACAAAGCAGC
Arsd542	15	KC191237	TG	159	48	GTTAGGGTTAGTCATAGGGCTG	CCAATGTTGATTTACTGTTTCTT
Arsd549	15	KC191241	AC	282	54	TGCCACTCTATGAGGACACAGC	GCGGGATTGGTTGATTCTTG
Arsd733	15	JX499646	GT	238	52	CAGGACCACAGGAATCTCAC	ATCTACTCATCCCCTCCATTT
Hysd662-2	15	JX499477	TG	241	59	GAGAGCAGCCGTATCTTCAA	TCATGCTGATATGCAGTAAG
Arsd425	16	KC191356	AG	239	53	AGCCTGCCTGGTAGTTGTT	TGGTCTGGTCCTGAGCCT
Arsd568	16	KC191354	TG	253	52	ACAAAGTGCCTGTAAGTGG	GAAATCCCTGGTCTAAATG
Arsd618	16	KC191353	AAT	148	48	GTGTCATCTAAGGCTGGCTC	ATAACAGTGGGCTGGTGCT
Hysd1367-1	16	JX499384	GT	134	50	GAGTCCCCGTAAACCACAT	GGATTGAAACCTGAGTAGCC
Arsd354	17	KC191381	GT	217	51	CTAGTTTTCCATGAACTCCTC	GTACAGCAAATGATCTCAGC
Arsd414	17	JX499641	GT	119	48	TTTCTGTTCACCAGGTTCTT	ATGACTGTTATTCAATCGGAC
Hysd35-2	17	KC191567	TTA	223	59	TAATGGCTCAGACTCGCT	ACAAACAACCACAAACAGAC
Arsd277	18	KC191390	AG	243	50	TCACTCACTCTTTCACCCAC	ACTCAGAGACAGCCTTATTTTC
Arsd700	18	KC191374	AC	199	51	TGTGGGAAACCGTAGGAACC	CAGACAGAGCAGTGGGCAAG
Hysd660-1	18	JX499437	AG	290	63	GCAGCCAAAGTAACCAAGC	CTACTGTAGAGCCAATAATG
Hysd1426-1	18	KC191275	TG	278	48	TTCATCCCCTGCTCTTCATCT	CTCTGCTCACTCAGCCCTTC
Hysd1561-1	18	JX499429	TG	253	54	GGTGAAATAGCATCAGAGA	GATTGGCTAACCTCTTTGTG
Arsd570	19	KC191382	AC	250	49	TCCTCTTCTTCAGACCCCC	GATGCGAGTAAGTGCGATTG
Arsd707	19	JX499686	GATA	187	48	CAGTAAACAATACATACAACGG	GTCAGAGCCAGTGTCACATC
Hysd11-5	19	JX499876	AC	261	50	GCTGAAACAAAAGGACATT	GCACCTGGTTTGTAGTCAT
Arsd86	20	KC191351	TG	186	50	TTCATTTCTGTCGCTATGTGC	GAAGCAACAGCCGTGATTAG
Hysd942-1	20	KC191246	GA	272	54	CTGCCTAGTGGCGTAATC	TCCAGGACCTAACATATCG
Arsd261	21	KC191217	TAA	216	47	TCATAGTTGTAAGTAGGGCTGC	GAGAGGGTAAGTGTTATGTATTCC
Arsd267	21	KC191218	AC	187	49	TAAAGCCACTGACAAACAAGAC	AACCTTCCTGACGGATAACC
Arsd268	21	JX499690	CT	279	51	ATTTTTCTCAGCAACGGGGT	ATGAAGTGGAGACTGGAATGGT
Arsd739	21	KC191216	GATA	263	48	TGTTGAGTTCCCGTTGATTA	TTGACATCTGACCGTTTCTG
Arsd789	21	JX499691	TAA	217	48	GGGTGGGAAAACAAGTAATG	GATGGAGCAGGTATGGGG
Arsd286	22	KC191346	AG	247	51	CTCGTCCTCTCTGAAATGATG	CTCAAAGTGACCTGGGATTC
Arsd364	22	KC191343	TG	240	49	TGTGACATCAGAGCAGCATT	ACCCATCACTAACAGCAAGG
Arsd443	22	JX499561	AG	217	55	CTAAACCCAACCAGAGATGGAAGC	TCTACACGGCACTGAAAAAACCCT
Arsd459	22	KC191244	AC	224	51	ATTCTGGCTCTCTTTCTACCTCTG	AGCATAATCTCCTGACATCGTTG
Arsd150	23	JX499683	AC	261	50	TCAGTAGAATCCTTCGGTGT	CACTAAAACCTTTCAGCCTC
Arsd367	23	JX499682	AC	231	52	TTATGTGGTGGTGAGTCCGT	TCTTAACAGTGATTGAGTGCC
Arsd730	23	KC191368	CA	256	53	CAAAACTGGAGAAGAGGGAAG	AGAGGGGATAAAGGAGGCAT
Hysd667-5	23	KC191265	AC	223	50	AGACGGTTGAGAAAGAGGAT	AACATGGTAATAAAGGTGACTG
Hysd1474-1	23	JX499857	AC	280	50	TCAAAGTGGATTCGGTGGAG	TCAGAGGAACAGGGAGGCTAT
Arsd514	24	KC191220	TC	219	47	ATCTAATCAAAGTTGGAGTT	CAAGAGTCAGACACCATAAT
Arsd530	24	KC191228	CA	194	48	CTTTGGAATCCTCGTAACTG	ACTGAATGCCTTTTGCTGT
Arsd665	24	KC191221	AC	347	50	CCACCACAACTTTCATTCC	GCACCTCTGAGACGCACT
Hym399	24	GU120301	GT	~230	58	CCGTTGTTAGTTCTTTCGGTATCA	AAAGGGAGGAAGAGGAAGG
HysdE1222-1	24	KC191516	CA	169	56	CCGACAGAATCACAAACACT	CGCTTCTTTATTTGATGGTG
1 Approximate size of PCR products estimated by PBR322 DNA marker.
2 Not available presently.
