# Supplementary material for: Centromere Localization for Bighead Carp (Aristichthys nobilis) through Half-Tetrad Analysis in Diploid Gynogenetic Families
Source: PLoS One. 2013 Dec 20;8(12):e82950. doi: 10.1371/journal.pone.0082950 (PMC3869750; doi:10.1371/journal.pone.0082950)
Supplement: Table S2 — Genotypic distribution of 103 microsatellites in two control families (G and H) of bighead carp. (XLS) [file pone.0082950.s003.xls]

## Sheet: Sheet1
Table S2 Genotypic segregation in two control families (G and H) at 103 microsatellite loci of bighead carp
Locus	LG	Family	Maternal genotypes	Paternal genotypes	Genotypes of progenies				Total	P
Arsd10	1	G	A/A	A/B	A/A	A/B
					25	15			40	0.113846
Arsd31	1	G	A/B	A/B	A/A	A/B	B/B
					13	20	7		40	0.40657
Arsd323	1	G	A/C	A/B	A/A	A/B	A/C	B/C
					12	11	5	9	37	0.375255
Hysd490-2	1	G	A/B	C/D	A/C	A/D	B/C	B/D
					8	8	13	10	39	0.632951
Hysd861-1	1	G	A/B	A/C	A/A	A/B	A/C	B/C
					9	9	9	11	38	0.957032
Arsd36	2	G	A/B	A/A	A/A	A/B
					22	16			38	0.33039
Arsd246	2	G	A/B	A/A	A/A	A/B
					21	19			40	0.75183
Arsd304	2	H	A/B	A/A	A/A	A/B
					23	17			40	0.342782
Arsd437	2	G	A/A	A/B	A/A	A/B
					19	20			39	0.87278
Arsd502	2	G	A/C	A/B	A/A	A/B	A/C	B/C
					14	10	7	9	40	0.45749
Arsd436	3	H	A/B	C/C	A/C	B/C
					17	23			40	0.342782
Arsd600	3	G	A/A	A/B	A/A	A/B
					18	22			40	0.527089
Arsd624	3	H	A/B	A/A	A/A	A/B
					18	22			40	0.527089
Hysd507-2	3	G	A/A	A/B	A/A	A/B
					19	21			40	0.75183
Hysd784-2	3	G	A/A	A/B	A/A	A/B
					17	23			40	0.342782
Arsd380	4	G	A/A	A/B	A/A	A/B
					22	16			40	0.33039
Arsd515	4	G	A/A	A/B	A/A	A/B
					23	17			40	0.342782
Arsd671	4	G	A/B	A/C	A/A	A/B	A/C	B/C
					10	7	14	8	39	0.3996
Arsd778	4	G	A/C	A/B	A/A	A/B	A/C	B/C
					10	8	11	10	39	0.921699
HysdE11798-1	4	G	A/B	C/D	A/C	A/D	B/C	B/D
					15	8	8	8	39	0.287485
Arsd383	5	G	A/B	C/D	A/C	A/D	B/C	B/D
					9	9	8	13	39	0.679315
Arsd388	5	H	A/B	A/A	A/A	A/B
					20	20			40	1
Arsd512	5	G	A/B	B/C	A/B	A/C	B/B	B/C
					12	8	9	10	39	0.826047
Arsd522	5	G	A/A	A/B	A/A	A/B
					22	18			40	0.527089
Arsd639	5	G	A/A	A/B	A/A	A/B
					22	17			39	0.42334
Arsd56	6	G	A/B	C/D	A/C	A/D	B/C	B/D
					7	10	10	10	37	0.86619
Arsd222	6	G	A/B	A/A	A/A	A/B
					19	19			38	1
Hysd1016-1	6	H	A/B	B/B	A/B	B/B
					22	17			39	0.42334
Arsd95	7	G	A/B	A/A	A/A	A/B
					21	19			40	0.75183
Arsd264	7	H	A/A	A/B	A/A	A/B
					22	18			40	0.527089
Arsd455	7	G	A/C	A/B	A/A	A/B	A/C	B/C
					9	10	12	9	40	0.896432
Hysd474-1	7	H	A/A	B/C	A/B	A/C
					17	23			40	0.502335
HysdE920-1	7	G	A/B	A/B	A/A	A/B	B/B
					13	17	10		40	0.509156
Arsd263	8	H	A/A	A/B	A/A	A/B
					18	22			40	0.527089
Arsd306	8	G	A/B	A/A	A/A	A/B
					22	18			40	0.527089
Arsd448	8	G	A/A	A/B	A/A	A/B
					21	19			40	0.75183
Hym255	8	H	A/A	A/B	A/A	A/B
					22	18			40	0.527089
Arsd11	9	G	A/C	A/B	A/A	A/B	A/C	B/C
					11	10	8	11	40	0.896432
Arsd61	9	G	A/B	A/B	A/A	A/B	B/B
					12	17	11		40	0.621885
Arsd204	9	G	A/B	A/A	A/A	A/B
					18	22			40	0.527089
Arsd350	9	G	A/B	A/A	A/A	A/B
					20	15			35	0.398025
Arsd790	9	G	A/B	B/B	A/B	B/B
					24	16			40	0.205903
Arsd16	10	H	A/B	A/A	A/A	A/B
					20	20			40	1
Arsd298	10	G	A/B	A/C	A/A	A/B	A/C	B/C
					13	6	9	12	40	0.391625
Arsd711	10	G	A/A	A/B	A/A	A/B
					22	18			40	0.527089
Arsd761	10	G	A/B	A/A	A/A	A/B
					24	16			40	0.205903
Hysd952-1	10	G	A/B	A/A	A/A	A/B
					23	17			40	0.342782
Arsd472	11	G	A/A	A/B	A/A	A/B
					22	18			40	0.527089
Arsd387	11	G	A/A	A/B	A/A	A/B
					20	20			40	1
Hym404	11	H	A/B	B/B	A/B	B/B
					21	19			40	0.75183
Arsd276	12	G	A/B	A/C	A/A	A/B	A/C	B/C
					13	8	11	8	40	0.614935
Arsd735	12	H	A/A	A/B	A/A	A/B
					24	16			40	0.205903
Hysd620-1	12	G	A/B	C/D	A/C	A/D	B/C	B/D
					9	10	12	9	40	0.896432
HysdE4406-1	12	G	A/B	A/C	A/A	A/B	A/C	B/C
					8	10	11	11	40	0.896432
HysdE5138-1	12	G	A/A	A/B	A/A	A/B
					20	20			40	1
Arsd209	13	G	C/D	A/B	A/C	A/D	B/C	B/D
					12	9	9	10	40	0.896432
Arsd266	13	G	A/A	A/B	A/A	A/B
					16	23			39	0.262332
Arsd46	14	G	B/B	A/B	A/B	B/B
					19	21			40	0.75183
Arsd369	14	G	C/D	A/B	A/C	A/D	B/C	B/D
					7	12	11	8	38	0.617228
Arsd504	14	G	A/B	A/C	A/A	A/B	A/C	B/C
					10	10	11	8	39	0.921699
Arsd595	14	G	A/A	A/B	A/A	A/B
					20	19			39	0.87278
Hysd280-1	14	G	A/A	A/B	A/A	A/B
					20	20			40	1
Arsd325	15	G	A/B	A/B	A/A	A/B	B/B
					12	19	9		40	0.759572
Arsd542	15	G	A/C	A/B	A/A	A/B	A/C	B/C
					11	8	11	10	40	0.896432
Arsd549	15	G	A/B	C/D	A/C	A/D	B/C	B/D
					10	9	9	12	40	0.896432
Arsd733	15	H	A/C	A/B	A/A	A/B	A/C	B/C
					11	13	8	8	40	0.614935
Hysd662-2	15	G	A/B	C/D	A/C	A/D	B/C	B/D
					12	10	8	10	40	0.849467
Arsd425	16	H	A/A	A/B	A/A	A/B
					20	20			40	1
Arsd568	16	H	A/B	A/B	A/A	A/B	B/B
					12	17	11		40	0.621885
Arsd618	16	G	A/C	A/B	A/A	A/B	A/C	B/C
					7	12	13	8	40	0.45749
Hysd1367-1	16	G	A/B	C/D	A/C	A/D	B/C	B/D
					11	8	9	12	40	0.801252
Arsd354	17	G	A/A	A/B	A/A	A/B
					19	18			37	0.869417
Arsd414	17	G	A/B	A/A	A/A	A/B
					17	18			35	0.865772
Hysd35-2	17	G	A/B	A/A	A/A	A/B
					19	21			40	0.75183
Arsd277	18	G	A/A	A/B	A/A	A/B
					19	20			39	0.87278
Arsd700	18	G	A/B	A/C	A/A	A/B	A/C	B/C
					12	8	10	9	39	0.826047
Hysd660-1	18	G	A/B	A/B	A/A	A/B	B/B
					13	18	9		40	0.548812
Hysd1426-1	18	H	A/A	A/B	A/A	A/B
					16	24			40	0.205903
Hysd1561-1	18	H	A/B	C/C	A/C	B/C
					22	18			40	0.527089
Arsd570	19	G	A/B	C/D	A/C	A/D	B/C	B/D
					13	10	8	9	40	0.705535
Arsd707	19	G	A/B	C/D	A/C	A/D	B/C	B/D
					11	11	10	8	40	0.896432
Hysd11-5	19	G	A/B	B/B	A/B	B/B
					22	18			40	0.527089
Arsd86	20	G	A/B	A/A	A/A	A/B
					22	18			40	0.527089
Hysd942-1	20	G	A/B	A/C	A/A	A/B	A/C	B/C
					8	8	11	10	37	0.86619
Arsd261	21	H	A/A	A/B	A/A	A/B
					21	19			40	0.75183
Arsd267	21	G	A/A	A/B	A/A	A/B
					18	22			40	0.527089
Arsd268	21	G	A/A	A/B	A/A	A/B
					16	14			30	0.715001
Arsd739	21	G	C/D	A/B	A/C	A/D	B/C	B/D
					7	10	13	10	40	0.614935
Arsd789	21	G	A/B	A/A	A/A	A/B
					18	21			39	0.630954
Arsd286	22	G	A/B	A/A	A/A	A/B
					23	16			39	0.262332
Arsd364	22	G	A/A	A/B	A/A	A/B
					23	16			39	0.262332
Arsd443	22	G	C/D	A/B	A/C	A/D	B/C	B/D
					8	8	12	8	36	0.721233
Arsd459	22	H	A/A	A/B	A/A	A/B
					24	16			40	0.205903
Arsd150	23	H	A/B	B/B	A/B	B/B
					21	19			40	0.75183
Arsd367	23	G	A/A	A/B	A/A	A/B
					22	18			40	0.527089
Arsd730	23	G	A/B	A/A	A/A	A/B
					20	20			40	1
Hysd667-5	23	G	A/C	A/B	A/A	A/B	A/C	B/C
					10	8	11	11	40	0.896432
Hysd1474-1	23	G	A/A	A/B	A/A	A/B
					20	16			36	0.504985
Arsd514	24	G	A/B	A/C	A/A	A/B	A/C	B/C
					10	10	7	12	39	0.727307
Arsd530	24	G	A/C	bd	A/B	A/D	B/C	C/D
					11	9	9	11	40	0.940242
Arsd665	24	G	A/B	A/B	A/A	A/B	B/B
					9	18	12		39	0.707404
Hym399	24	H	A/B	A/B	A/A	A/B	B/B
					9	20	11		40	0.904837
HysdE1222-1	24	H	A/B	A/B	A/A	A/B	B/B
					12	18	10		40	0.740818
