# Supplementary material for: Centromere Localization for Bighead Carp (Aristichthys nobilis) through Half-Tetrad Analysis in Diploid Gynogenetic Families
Source: PLoS One. 2013 Dec 20;8(12):e82950. doi: 10.1371/journal.pone.0082950 (PMC3869750; doi:10.1371/journal.pone.0082950)
Supplement: Table S3 — Microsatellite–centromere (M-C) recombination rates (second meiosis segregation frequency) and M-C map distances based on 103 microsatellites segregating in six meiogynogenetic families of bighead carp. (XLS) [file pone.0082950.s004.xls]

## Sheet: Sheet2
Table S3 Marker–centromere (M-C) recombination rates (second meiosis segregation frequency = y) and M-C map distances of 103 microsatellite loci examined in 6 meiogynogenetic families of bighead carp
Locus	LG	Family	Genotypes of gynogens			Total	P	Recombination rate (y)	mean y	F (1-y)	M-C map distance (cM)
			AA	BB	AB						x=y/2	Kosambi	Haldane
Arsd10	1	F	12	17	45	74	0.353	0.608108	0.61	0.39	30.5	35.4461	47.0804
Arsd31	1	A	14	15	41	70	0.852684	0.585714	0.63	0.37	31.5	37.0708	49.7126
		B	10	3	32	45	0.0522036	0.711111
		D	11	13	35	59	0.683091	0.59322
Arsd323	1	A	14	12	40	66	0.694887	0.606061	0.67	0.33	33.5	40.5372	55.4331
		F	6	14	55	75	0.0736383	0.733333
Hysd490-2	1	A	4	5	60	69	0.738883	0.869565	0.78	0.22	39	52.2685	75.7064
		D	7	6	45	58	0.781511	0.775862
		B	6	8	32	46	0.59298	0.695652
Hysd861-1	1	C	19	14	17	50	0.384088	0.34	0.34	0.66	17	17.7046	20.7758
Arsd36	2	B	7	7	32	46	1	0.695652	0.7	0.3	35	43.365	60.1986
		F	27	0	51	78	0.000*	0.653846
Arsd246	2	D	5	8	47	60	0.405381	0.783333	0.78	0.22	39	52.2685	75.7064
Arsd304	2	C	10	16	24	50	0.239317	0.48	0.48	0.52	24	26.1492	32.6963
		D	16	12	32	60	0.449692	0.533333
		F	27	18	32	77	0.179713	0.415584
Arsd437	2	D	18	15	27	60	0.601508	0.45	0.49	0.51	24.5	26.803	33.6672
		E	15	18	37	70	0.601508	0.528571
Arsd502	2	C	21	12	4	37	0.117185	0.108108	0.09	0.91	4.5	4.51221	4.71553
		D	22	32	6	60	0.173568	0.1
		F	39	33	5	77	0.4795	0.0649351
Arsd436	3	E	33	25	20	78	0.293511	0.25641	0.32	0.68	16	16.5824	19.2831
		F	23	24	29	76	0.884028	0.381579
Arsd600	3	E	35	24	8	67	0.152122	0.119403	0.17	0.83	8.5	8.58333	9.31648
		F	26	34	16	76	0.3017	0.210526
Arsd624	3	C	7	14	28	49	0.12663	0.571429	0.55	0.45	27.5	30.9191	39.9254
		E	20	14	37	71	0.303484	0.521127
		F	23	12	42	77	0.0629791	0.545455
Hysd507-2	3	C	6	10	33	49	0.317311	0.673469	0.62	0.38	31	36.2503	48.3792
		D	13	13	34	60	1	0.566667
Hysd784-2	3	A	12	3	55	70	0.020*	0.785714	0.8	0.2	39.8	54.2	79.2
		C	3	5	42	50	0.4795	0.84
		D	6	9	45	60	0.438578	0.75
Arsd380	4	F	23	26	16	65	0.668235	0.246154	0.25	0.75	12.5	12.7706	14.3841
Arsd515	4	A	20	27	25	72	0.307229	0.347222	0.35	0.65	17.5	18.2722	21.5391
		E	30	29	20	79	0.896417	0.253165
Arsd671	4	A	30	30	11	71	1	0.15493	0.14	0.86	7	7.04628	7.54114
		D	29	22	7	58	0.326989	0.12069
Arsd778	4	B	8	9	28	45	0.808365	0.622222	0.61	0.39	30.5	35.4461	47.0804
		C	12	7	29	48	0.251349	0.604167
HysdE11798-1	4	D	31	29	0	60	0.796253	0	0	1	0	0	0
Arsd383	5	D	21	29	6	56	0.257899	0.107143	0.11	0.89	5.5	5.52235	5.82669
Arsd388	5	F	22	20	12	54	0.757621	0.222222	0.22	0.78	11	11.1828	12.4231
Arsd512	5	C	21	25	4	50	0.555346	0.08	0.08	0.92	4	4.00857	4.16908
Arsd522	5	A	27	23	22	72	0.571608	0.305556	0.31	0.69	15.5	16.0273	18.5532
Arsd639	5	A	16	11	45	72	0.335924	0.625	0.67	0.33	33.5	40.5372	55.4331
		B	8	6	31	45	0.59298	0.688889
		D	9	10	41	60	0.818546	0.683333
Arsd56	6	B	12	8	22	42	0.371093	0.52381	0.58	0.42	29	33.1231	43.375
		C	9	12	29	50	0.512691	0.58
		D	13	9	38	60	0.393769	0.633333
Arsd222	6	B	4	20	25	49	0.001*	0.510204	0.82	0.18	41	57.8	85.7
		C	4	5	41	50	0.738883	0.82
Hysd1016-1	6	A	23	25	13	61	0.77283	0.213115	0.22	0.78	11	11.1828	12.4231
		C	19	20	11	50	0.87278	0.22
Arsd95	7	C	18	21	11	50	0.630954	0.22	0.24	0.76	12	12.2387	13.7218
		D	24	21	15	60	0.654721	0.25
Arsd264	7	A	7	8	28	43	0.796253	0.651163	0.76	0.24	38	49.8108	71.3558
		C	2	5	43	50	0.256839	0.86
Arsd455	7	A	19	19	33	71	1	0.464789	0.5	0.5	25	27.4653	34.6574
		B	11	12	26	49	0.834827	0.530612
Hysd474-1	7	C	22	23	5	50	0.881497	0.1	0.09	0.91	4.5	4.51221	4.71553
		D	26	28	4	58	0.785495	0.0689655
HysdE920-1	7	D	6	6	48	60	1	0.8	0.8	0.2	40	54.9306	80.4719
Arsd263	8	F	13	5	57	75	0.0593464	0.76	0.76	0.24	38	49.8108	71.3558
Arsd306	8	C	12	10	28	50	0.669815	0.56	0.5	0.5	25	27.4653	34.6574
		E	18	26	35	79	0.2278	0.443038
Arsd448	8	B	9	8	31	48	0.808365	0.645833	0.65	0.35	32.5	38.7649	52.4911
Hym255	8	A	27	17	26	70	0.131668	0.371429	0.33	0.67	16.5	17.1414	20.0239
		C	18	18	14	50	1	0.28
Arsd11	9	A	9	20	41	70	0.041*	0.585714	0.6	0.4	30	34.6574	45.8145
		F	16	13	44	73	0.577469	0.60274
Arsd61	9	A	17	25	29	71	0.217044	0.408451	0.34	0.66	17	17.7046	20.7758
		C	20	17	13	50	0.621873	0.26
Arsd204	9	A	21	9	40	70	0.028*	0.571429	0.51	0.49	25.5	28.1	35.7
		E	15	24	40	79	0.149541	0.506329
Arsd350	9	A	16	34	21	71	0.011*	0.295775	0.19	0.81	9.5	9.6	10.5
		F	33	30	15	78	0.705457	0.192308
Arsd790	9	F	25	24	31	80	0.886403	0.3875	0.39	0.61	19.5	20.59	24.7148
Arsd16	10	A	17	6	47	70	0.022*	0.671429	0.61	0.39	30.5	35.5	47.1
		C	6	13	30	49	0.108294	0.612245
Arsd298	10	D	29	31	0	60	0.796253	0	0	1	0	0	0
Arsd711	10	C	25	23	2	50	0.77283	0.04	0.04	0.96	2	2.00107	2.0411
		D	35	23	2	60	0.1151	0.0333333
Arsd761	10	B	9	12	29	50	0.512691	0.58	0.5	0.5	25	27.4653	34.6574
		E	20	20	28	68	1	0.411765
Hysd952-1	10	A	8	13	49	70	0.275234	0.7	0.61	0.39	30.5	35.4461	47.0804
		B	10	12	24	46	0.669815	0.521739
Arsd472	11	C	7	11	32	50	0.345779	0.64	0.53	0.47	26.5	29.5073	37.7511
		D	12	23	25	60	0.0629791	0.416667
Arsd387	11	D	29	23	8	60	0.405381	0.133333	0.13	0.87	6.5	6.53699	6.9631
Hym404	11	A	20	37	14	71	0.024*	0.197183	-	-	-	-	-
Arsd276	12	E	38	28	0	66	0.218355	0	0	1	0	0	0
		F	33	42	0	75	0.298698	0
Arsd735	12	A	34	27	10	71	0.370115	0.140845	0.14	0.86	7	7.04628	7.54114
		C	21	23	6	50	0.763025	0.12
		D	24	30	6	60	0.414216	0.1
		F	27	38	14	79	0.172447	0.177215
Hysd620-1	12	B	11	11	28	50	1	0.56	0.73	0.27	36.5	46.4364	65.4667
		D	2	4	54	60	0.414216	0.9
HysdE4406-1	12	A	2	0	67	69	0.157299	0.971014	0.97	0.03	48.5	104.6	175.3
		B	11	0	33	44	0.001*	0.75
		C	0	0	50	50	-	1
		D	4	0	56	60	0.046*	0.933333
HysdE5138-1	12	D	18	20	22	60	0.745603	0.366667	0.37	0.63	18.5	19.4212	23.1018
Arsd209	13	F	29	25	22	76	0.586214	0.289474	0.29	0.71	14.5	14.9283	17.1245
Arsd266	13	A	20	21	28	69	0.875896	0.405797	0.43	0.57	21.5	22.9948	28.1059
		D	19	14	26	59	0.384088	0.440678
Arsd46	14	D	22	24	13	59	0.768083	0.220339	0.22	0.78	11	11.1828	12.4231
Arsd369	14	A	36	29	5	70	0.385261	0.0714286	0.05	0.95	2.5	2.50209	2.56466
		C	20	28	2	50	0.248213	0.04
Arsd504	14	D	16	17	27	60	0.861804	0.45	0.45	0.55	22.5	24.235	29.8919
		F	31	6	40	77	0.000*	0.519481
Arsd595	14	C	9	10	25	44	0.818546	0.568182	0.6	0.4	30	34.6574	45.8145
		E	16	14	49	79	0.715001	0.620253
		F	0	21	51	72	0.000*	0.708333
Hysd280-1	14	C	7	13	30	50	0.179713	0.6	0.6	0.4	30	34.6574	45.8145
Arsd325	15	A	39	27	6	72	0.139649	0.0833333	0.08	0.92	4	4.00857	4.16908
Arsd542	15	C	31	14	5	50	0.011*	0.1	0	1	0	0	0.01
		D	31	29	0	60	0.796253	0
		F	36	37	0	73	0.906827	0
Arsd549	15	C	19	20	9	48	0.87278	0.1875	0.12	0.88	6	6.02905	6.39167
		D	26	25	6	57	0.888638	0.105263
		E	43	33	4	80	0.251349	0.05
		F	35	30	10	75	0.535143	0.133333
Arsd733	15	A	38	28	3	69	0.218355	0.0434783	0.03	0.97	1.5	1.50045	1.52296
		E	37	34	1	72	0.721815	0.0138889
Hysd662-2	15	C	11	22	17	50	0.0555111	0.34	0.27	0.73	13.5	13.8432	15.7355
		D	22	25	12	59	0.66168	0.20339
Arsd425	16	A	31	34	7	72	0.709815	0.0972222	0.07	0.93	3.5	3.50573	3.62853
		F	42	32	3	77	0.245042	0.038961
Arsd568	16	A	15	29	26	70	0.035*	0.371429	0.42	0.58	21	22.4	27.2
		F	27	18	33	78	0.179713	0.423077
Arsd618	16	A	26	19	22	67	0.296718	0.328358	0.26	0.74	13	13.3054	15.0553
		C	25	14	11	50	0.0781691	0.22
		D	19	28	13	60	0.189256	0.216667
Hysd1367-1	16	A	25	12	34	71	0.033*	0.478873	-	-	-	-	-
Arsd354	17	F	13	14	49	76	0.84739	0.644737	0.64	0.36	32	37.9087	51.0826
Arsd414	17	A	36	28	7	71	0.317311	0.0985915	0.09	0.91	4.5	4.51221	4.71553
		C	25	21	4	50	0.555346	0.08
		E	38	36	4	78	0.816153	0.0512821
		F	39	26	8	73	0.106864	0.109589
Hysd35-2	17	A	26	23	18	67	0.668235	0.268657	0.3	0.7	15	15.476	17.8337
		C	18	16	16	50	0.731601	0.32
Arsd277	18	A	17	21	17	55	0.516412	0.309091	0.3	0.7	15	15.476	17.8337
		C	15	17	18	50	0.723674	0.36
		D	24	13	15	52	0.070546	0.288462
		E	32	29	18	79	0.700896	0.227848
		F	18	33	24	75	0.036*	0.32
Arsd700	18	A	15	15	41	71	1	0.577465	0.57	0.43	28.5	32.3761	42.1985
		C	13	10	26	49	0.531615	0.530612
		D	16	7	36	59	0.0605689	0.610169
Hysd660-1	18	C	3	3	44	50	1	0.88	0.88	0.12	44	68.7884	106.013
Hysd1426-1	18	C	18	18	4	40	1	0.1	0.08	0.92	4	4.00857	4.16908
		D	25	29	3	57	0.586214	0.0526316
Hysd1561-1	18	C	16	26	8	50	0.122823	0.16	0.15	0.85	7.5	7.55702	8.12595
		D	33	19	8	60	0.0522036	0.133333
Arsd570	19	E	18	15	46	79	0.601508	0.582278	0.6	0.4	30	34.6574	45.8145
		F	20	11	48	79	0.105998	0.607595
Arsd707	19	C	15	25	10	50	0.113846	0.2	0.2	0.8	10	10.1366	11.1572
		E	37	27	16	80	0.2113	0.2
Hysd11-5	19	A	8	3	59	70	0.131668	0.842857	0.83	0.17	41.5	59.4068	88.5978
		C	3	8	49	60	0.131668	0.816667
Arsd86	20	A	3	50	19	72	0.000*	0.263889	0.09	0.91	4.5	4.51221	4.71553
		D	26	24	5	55	0.777297	0.0909091
Hysd942-1	20	A	54	13	5	72	0.000*	0.0694444	0	1	0	0	0
		D	33	27	0	60	0.438578	0
Arsd261	21	F	11	16	50	77	0.335924	0.649351	0.65	0.35	32.5	38.7649	52.4911
Arsd267	21	C	11	16	23	50	0.335924	0.46	0.38	0.62	19	20.003	23.9018
		E	24	28	15	67	0.5791	0.223881
		F	19	23	36	78	0.537094	0.461538
Arsd268	21	C	23	25	2	50	0.77283	0.04	0.04	0.96	2	2.00107	2.0411
Arsd739	21	F	25	25	23	73	1	0.315068	0.25	0.75	12.5	12.7706	14.3841
		C	21	20	9	50	0.875896	0.18
Arsd789	21	D	16	11	26	53	0.335924	0.490566	0.49	0.51	24.5	26.803	33.6672
Arsd286	22	A	19	15	37	71	0.492717	0.521127	0.53	0.47	26.5	29.5073	37.7511
		B	11	13	27	51	0.683091	0.529412
Arsd364	22	C	14	17	19	50	0.590014	0.38	0.32	0.68	16	16.5824	19.2831
		D	23	22	15	60	0.881497	0.25
Arsd443	22	C	7	8	35	50	0.796253	0.7	0.59	0.41	29.5	33.8833	44.5799
		D	11	11	38	60	1	0.633333
		E	16	11	28	55	0.335924	0.509091
		F	14	24	41	79	0.104758	0.5
Arsd459	22	A	25	22	24	71	0.66168	0.338028	0.27	0.73	13.5	13.8432	15.7355
		E	35	22	20	77	0.0850891	0.25974
		F	34	21	17	72	0.0796158	0.236111
Arsd150	23	B	16	8	22	46	0.10247	0.478261	0.48	0.52	24	26.1492	32.6963
Arsd367	23	F	7	4	64	75	0.366	0.853333	0.85	0.15	42.5	62.8076	94.856
Arsd730	23	E	6	7	67	80	0.781511	0.8375	0.87	0.13	43.5	66.654	102.011
		F	6	2	67	75	0.157299	0.893333
Hysd667-5	23	C	23	20	5	48	0.647315	0.104167	0.1	0.9	5	5.01677	5.26803
Hysd1474-1	23	C	3	5	42	50	0.4795	0.84	0.84	0.16	42	61.0587	91.6291
Arsd514	24	C	16	21	13	50	0.41108	0.26	0.24	0.76	12	12.2387	13.7218
		E	38	25	16	79	0.101454	0.202532
		F	33	22	18	73	0.138011	0.246575
Arsd530	24	F	13	11	51	75	0.683091	0.68	0.68	0.32	34	41.4557	56.9717
Arsd665	24	D	17	25	18	60	0.217044	0.3	0.3	0.7	15	15.5	17.8
		F	38	19	21	78	0.012*	0.269231
Hym399	24	A	31	30	9	70	0.89812	0.128571	0.08	0.92	4	4.00857	4.16908
		D	31	27	2	60	0.599426	0.0333333
HysdE1222-1	24	C	19	13	18	50	0.288845	0.36	0.36	0.64	18	18.8443	22.3144
Microsatellites apparently not congruent with previous genetic map information were underlined.
* Markers with the ratios between two homozygote genotypes significantly deviated from the expected 1:1 ratio at the 5% level.
